# Supplementary material for: Patterns of Self-Reported Occupational Stress Experienced by Lithuanian Police Officers: A Cross-Sectional Study
Source: Healthcare (Basel). 2025 Nov 26;13(23):3077. doi: 10.3390/healthcare13233077 (PMC12691733; doi:10.3390/healthcare13233077)
Supplement: Supplementary file 1 [file healthcare-13-03077-s001.zip]

Archive with 1 entries (1 files):
- healthcare-3945970-supplementary.pdf
